# Supplementary material for: A Hydrophobic Derivative of Ciprofloxacin as a New Photoinitiator of Two-Photon Polymerization: Synthesis and Usage for the Formation of Biocompatible Polylactide-Based 3D Scaffolds
Source: Polymers (Basel). 2021 Oct 1;13(19):3385. doi: 10.3390/polym13193385 (PMC8512357; doi:10.3390/polym13193385)
Supplement: Supplementary file 1 [file polymers-13-03385-s001.zip]

Archive with 1 entries (1 files):
- polymers-1381561-supplementary.pdf
